# Supplementary material for: Effects of Salinity on the Growth and Nutrition of Taro (Colocasia esculenta): Implications for Food Security
Source: Plants (Basel). 2021 Oct 28;10(11):2319. doi: 10.3390/plants10112319 (PMC8621212; doi:10.3390/plants10112319)
Supplement: Supplementary file 1 [file plants-10-02319-s001.zip]

Archive with 1 entries (1 files):
- plants-1384643-supplementary.pdf
